# Supplementary material for: Link-based influence maximization in networks of health promotion professionals
Source: PLoS One. 2021 Aug 25;16(8):e0256604. doi: 10.1371/journal.pone.0256604 (PMC8386878; doi:10.1371/journal.pone.0256604)
Supplement: S1 File — (ZIP) [file pone.0256604.s003.zip]

Archive with 16 entries (14 files):
- Submitted code/
- __MACOSX/._Submitted code
- Submitted code/LIM_functions.py
- __MACOSX/Submitted code/._LIM_functions.py
- Submitted code/LIM_simulations.ipynb
- __MACOSX/Submitted code/._LIM_simulations.ipynb
- Submitted code/linear_threshold.py
- __MACOSX/Submitted code/._linear_threshold.py
- Submitted code/README.md
- __MACOSX/Submitted code/._README.md
- Submitted code/Readme.txt
- Submitted code/.ipynb_checkpoints/
- __MACOSX/Submitted code/._.ipynb_checkpoints
- Submitted code/network_single_municipality_pseudo.csv
- __MACOSX/Submitted code/._network_single_municipality_pseudo.csv
- Submitted code/.ipynb_checkpoints/LIM_simulations-checkpoint.ipynb
