# Supplementary material for: Link-based influence maximization in networks of health promotion professionals
Source: PLoS One. 2021 Aug 25;16(8):e0256604. doi: 10.1371/journal.pone.0256604 (PMC8386878; doi:10.1371/journal.pone.0256604)
Supplement: S1 File — (ZIP) [file pone.0256604.s003.zip › Submitted code/LIM_functions.py]

#!/usr/bin/env python3
# -*- coding: utf-8 -*-
"""
Functions used in the paper:

@author: mauritsoostenbroek (maurits.oostenbroek@student.uva.nl)

"""

import pandas as pd
import numpy as np 
import matplotlib.pyplot as plt
import networkx as nx
import itertools
from scipy.sparse import csr_matrix #adjacency matrices are in sparse matrix
import copy 
import time
import random

__all__ = ["simulate_lt_spread", "_new_edges", "calc_influence_edges", "optimize_network_GLIM",
           "optimize_network_heuristic", "_normalize_influence", "_assign_stochastic_weights",
           "_calc_cost_undir_distance", "_marginal_benefit"]

# import functions for the threshold distribution, made by Hung-Hsuan Chen  BSD license
from linear_threshold import *


import contextlib


@contextlib.contextmanager
def _temp_seed(seed):
    state = np.random.get_state()
    np.random.seed(seed)
    try:
        yield
    finally:
        np.random.set_state(state)


def draw_threshold(G, dist = "randunif"):
    """ Returns a graph giving all nodes random thresholds 
    
    Parameters
    ----------
    G : networkx graph
    
    distribution: distribution to draw from
        options:    "randunif" random uniform [0,1], 
                    "normal" normal dist [0.3, 0.25] with limits on 0,1
        
    
    Return
    ------
    
    Graph G and all nodes have a dictionary attribute {"threshold" : value}
    
    return G eigenlijk niet nodig, hij voegt ze gewoon toe aan class G. 
    
    """
    
#     np.random.seed(seed=1)
    for n in G.nodes():
        if dist not in ["randunif", "normal"]:
            raise Exception("Not one of the distributions, choose randunif or normal")
        
        if dist == "normal":
            val = np.random.normal(0.5, 0.25)
            while val < 0 or val > 1:
                val = np.random.normal(0.5, 0.25)
        elif dist == "randunif":
            val = np.random.uniform()
        G.nodes[n]['threshold'] = val
        
    return G
        
def _new_edges(G,A):
    """
    Creates a set of new possible edges with the seed as source
    
    (optie inbouwen, alleen edge met distance 2)
    dict(sorted(nx.shortest_path_length(H,0).items()))
    
    
    Parameters:
    ----------
    G: base graph
    
    A: seed integer (om mee te beginnen)
    
    Returns:
    ----------
    List of outgoing edges from the seeds
    """
    edges = []
        
        
    if not isinstance(A, (int,list)):
        raise Exception("seed (set) A should be integer or list")
    
    if isinstance(A, int):
        edges += _find_edges(G,A)
                
    elif isinstance(A, list):
        if not A:
            raise Exception("set of seeds should not be empty")
        else:
            for seed in A:
                edges += _find_edges(G,seed)
    
    return edges
                
    
def _find_edges(G, A):
    """find all outgoing edges that do not exist yet
    input
    -------
    G :nx graph can be both directed or undirected
    
    A: list of seeds
    
    returns
    -------
    np array with weights
    
    """
    edges = []
    if isinstance(A,int):
        A = [A]
    assert(isinstance(A,list)), "seeds should be a list"
    assert(len(A) == 1), "seeds should contain only 1 " # for now
    
    for node in G.nodes():
        #andere optie: list(test.successors(A)) + [A]:
        if node not in list(set(G.successors(A[0])).union(set(A))):
            edges.append((A[0],node))
            
    return edges


def _assign_stochastic_weights(G):
    """ create weights following a random discrete distribution
    input
    -------
    nx graph G can be both directed or undirected
    
    assigns random weights to a network
    
    returns
    -------
    nothing
    """
    
    # initialize stochastic values
    elements = list(range(1,11))

    for edge in G.edges:
        e1,e2 = edge
        G[e1][e2]['weight'] = random.choice(elements)
        
        
def _normalize_influence(G):
    """ normalizes influences according to the assigned weights
    input
    -------
    nx graph G with assigned weights
    
    assigns normalized influence to edges
    
    returns
    -------
    nothing
    """
    
    # get weights in adjacency matrix
    adj_mat = nx.adjacency_matrix(G).todense()
    
    # assign influence
    for edge in G.edges:
        assert('weight' in G.get_edge_data(*edge)), "edge {} does not have attribute weight".format(edge)
        e1,e2 = edge
        G[e1][e2]['influence'] =  G[e1][e2]['weight']/np.sum(adj_mat[:,e2])


def simulate_lt_spread(G, seeds, reps = 1000, dist = "randunif", weight_method = None, new_edge = None, rnd_seed = 2349):
    """ Returns the average spread for randomly drawn thresholds for a given graph and given seeds
    
    Parameters
    ----------
    G : networkx graph
    
    seeds: integer or list of nodes
    
    reps: number of simulations, default = 1000
    
    distribution: distribution to draw from
        options:    "randunif" random uniform [0,1], 
                    "normal" normal dist [0.3, 0.25] with limits on 0,1
                    
    weighting: if None, the standard option of LT is taken, 1/indeg. 
                if stochastic: random weights from a discrete uniform distribution from 1,10
                assigned to every edge and then normalized again.
    
    Return
    ------
    
    av_spread: mean spread over all reps
    
    """
    #initialize seed
#     np.random.seed(seed = 1)
    elements = list(range(1,11))
    
    _weighting_methods = [None, "stochastic"]
    assert(weight_method in _weighting_methods), "weight_method should be in {}".format(_weighting_methods)

    n = len(G.nodes())
    
    fraction = np.zeros(reps)
    
    with _temp_seed(rnd_seed):
        for i in range(reps):
            new_G = draw_threshold(G, dist = dist)
            
            if weight_method == "stochastic":
                assert((isinstance(new_edge,tuple) and len(new_edge) == 2) or \
                       new_edge is None), "New edge not correctly specified"
            
                      
                if new_edge is not None:
                    e1,e2 = new_edge
                    new_G[e1][e2]['weight'] = random.choice(elements)            
    
                _normalize_influence(new_G)
    #             _assign_stochastic_weights(new_G)           
            
            spread = linear_threshold(new_G, seeds = seeds, steps = 0)
            total_activated = list(itertools.chain.from_iterable(spread))
            fraction[i] = len(total_activated)/n
        
    av_spread = np.mean(fraction)
    
    return av_spread


def calc_influence_edges(G, seeds, edges, reps = 1000, dist = 'randunif', weight_method = None ):
    """ 
    adds potential new edge to graph and calculates potential new influence including the new edge  
    Returns the average spread for randomly drawn thresholds for a given graph and given seeds
     for all 
    
    Parameters
    ----------
    G : networkx graph
    
    seeds: integer or list of nodes
    
    edges: list of tuples to add to graph
    
    reps: number of simulations, default = 1000
    
    distribution: distribution to draw from
        options:    "randunif" random uniform [0,1], 
                    "normal" normal dist [0.3, 0.25] with limits on 0,1
                    
    weighting: if None, the standard option of LT is taken, 1/indeg. 
                if stochastic: random weights from a discrete uniform distribution from 1,10
                assigned to every edge and then normalized again.
    
    Return
    ------
    
    est_influence: dictionary with edge as key and estimated influence spread as item
    
    """
    np.random.seed(seed=1)
    est_influence = {}
    
    size = G.number_of_nodes()
    _weighting_methods = [None, "stochastic"]
    assert(weight_method in _weighting_methods), "weight_method should be in {}".format(_weighting_methods)
    
    #init edges
    if not (isinstance(edges, list) and edges):
        raise Exception("edges should be a list")
    
    for edge in edges:
        G_new = copy.deepcopy(G)
        
        G_new.add_edge(*edge)
        
        if weight_method == "stochastic":
            new_edge = edge
        else:
            new_edge = None
        
        av_spread = simulate_lt_spread(G_new, seeds = seeds, reps = reps, weight_method = weight_method, 
                                       new_edge = new_edge) 
        
        est_influence[edge] = av_spread
        
    return est_influence


def optimize_network_GLIM(G, seeds, budget, cost_method = None, weight_method = None, thres_meth = 'randunif'):
    """ 
    adds potential new edge to graph and calculates potential new influence including the new edge  
    Returns the average spread for randomly drawn thresholds for a given graph and given seeds
    following greedy algorithm
    
    Parameters
    ----------
    G : networkx graph
    
    seeds: list of nodes
    
    budget: an integer for max cost
    
    cost_method: options: [None, "distance"]
    
    Return
    ------
    
    new_G: graph with new added edges untill budget
    
    added_edges: the edges that are added to the original graph
    
    ?influence after each added edge?
    
    """
    start_time = time.time()
    
    _weighting_methods = [None, "stochastic"]
    assert(weight_method in _weighting_methods), "weight_method should be in {}".format(_weighting_methods)
    
    _cost_methods = [None, "distance"]
    assert(cost_method in _cost_methods), "cost_method should be in {}".format(_cost_methods)
    
    _threshold_meth = ['randunif', 'normal']
    assert(thres_meth in _threshold_meth), "threshold method should be in {}".format(_threshold_meth)
    
    elements = list(range(1,11))
    reps = 1000
    
    # initialize algorithm
    cost = 0
    influence_list = {}
    edge_list = {}
    step = 1
    
    influence_list[0] = simulate_lt_spread(G, seeds = seeds, reps = reps, 
                                           dist = thres_meth, weight_method = weight_method)
    
    G_new = copy.deepcopy(G)
    
    while cost < budget:
        # find potential edges
        pot_edges = _new_edges(G_new, seeds)
        
        if not pot_edges:
            print("No more possible edges: Process stops")
            break
        
        # calculate influence for all potential edges
        influence = calc_influence_edges(G_new, seeds, pot_edges, reps = reps, 
                                         dist = thres_meth, weight_method = weight_method)
        
        if not cost_method:
            cost += 1
            new_edge =  max(influence, key=influence.get)
            
        elif cost_method == "distance":
            
            # get costs
            cost_dict = _calc_cost_undir_distance(G_new, seeds, pot_edges)
            
            # calculate increase in influence
            influence_inc = {}
            for edge in pot_edges: 
                influence_inc[edge] = influence[edge] - influence_list[step-1]
            
            # get marginal benefits
            marg_benif = _marginal_benefit(cost_dict, influence_inc)
            
            # beetje omslachtig, maar komt door de manier waarop marg_benif is geschreven
            for edge in pot_edges:
                if cost_dict[edge] > (budget - cost):
                    del marg_benif[edge]
            
            if marg_benif:
                new_edge =  max(marg_benif, key=marg_benif.get)
                cost += cost_dict[new_edge]
                
                print("the marg benif ")
                print(marg_benif[new_edge])
                print("cost")
                print(cost_dict[new_edge])
                print("total cost {}".format(cost))
            else:
                break
                
        
        # continue with adding
        edge_list[step] = new_edge
        influence_list[step] = influence[new_edge]
        
        if weight_method == 'stochastic':
            
            weight = random.choice(elements)
            G_new.add_edge(*new_edge, weight = weight)
        else:
            G_new.add_edge(*new_edge)
        
        
        print("Round {} with Running time {} sec".format(step, time.time()-start_time))
        step += 1
        
        
    print("Total procedure takes {}".format(time.time()-start_time))   
    return [G_new, edge_list, influence_list]


def optimize_network_heuristic(G, seeds, budget, heuristic = 'degree', cost_method = None,
                                  thres_meth = 'randunif', weight_method = None, reps = 1000):
    """ 
    adds potential new edge to graph and calculates potential new influence including the new edge  
    Returns the average spread for randomly drawn thresholds for a given graph and given seeds
    following greedy algorithm
    
    Parameters
    ----------
    G : networkx graph
    
    seeds: list of nodes
    
    budget: an integer for max cost
    
    cost_method: options: [None, "distance"]
    
    Return
    ------
    
    new_G: graph with new added edges untill budget
    
    added_edges: the edges that are added to the original graph
    
    ?influence after each added edge?
    
    """
    start_time = time.time()
    
    _threshold_meth = ['randunif', 'normal']
    assert(thres_meth in _threshold_meth), "threshold method should be in {}".format(_threshold_meth)
    
    _heur_methods = ['random', 'degree', 'eigen_vector']
    assert(heuristic in _heur_methods), "Heur method should be in {}".format(_heur_methods)
    
    _weighting_methods = [None, "stochastic"]
    assert(weight_method in _weighting_methods), "weight_method should be in {}".format(_weighting_methods)
    
    _cost_methods = [None, "distance"]
    assert(cost_method in _cost_methods), "cost_method should be in {}".format(_cost_methods)

    elements = list(range(1,11))

    # initialize algorithm
    cost = 0
    influence_list = {}
    edge_list = {}
    step = 1
    
    measure_time = []
    start_measure = time.time()
    influence_list[0] = simulate_lt_spread(G, seeds = seeds, reps = reps, 
                                           dist = thres_meth, weight_method = weight_method)
    measure_time.append(start_measure-time.time())
    
    
    G_new = copy.deepcopy(G)
    
    
    
    if heuristic == 'degree':
        # get degree
        heur_dict = nx.out_degree_centrality(G)
        pot_nodes = sorted(heur_dict, key=heur_dict.get, reverse = True)
    elif heuristic == 'eigen_vector':
        #get eigenvector centrality
        heur_dict = nx.eigenvector_centrality(G.reverse(), max_iter = 10000)
        pot_nodes = sorted(heur_dict, key=heur_dict.get, reverse = True)
    else:
        pot_nodes = list(G.nodes)
        
    if heuristic == 'random':
        
        random.shuffle(pot_nodes)
    
    while cost < budget:
        # find potential edges
        pot_edges = _new_edges(G_new, seeds)
        
        # check remaining links
        if not pot_edges:
            print("No more possible edges: Process stops")
            break
        
        # no cost method
        if not cost_method:
            # find first node that is also in the potential edges and add 
            for node in pot_nodes:
                if (seeds[0],node) in pot_edges:
                    new_edge = (seeds[0],node)
                    break

            # add cost and edge
            cost += 1
        
        # distance cost
        elif cost_method == "distance":
            cost_dict = _calc_cost_undir_distance(G_new, seeds, pot_edges)
            
            heur_edge_dict = {}
            
            if heuristic == 'random':
                
#                print("pot_edges {} with type {} and len {}".format(pot_edges,type(pot_edges), len(pot_edges)))
                # no actual benefit, but not all edges can be chosen
                for edge in pot_edges:
                    if cost_dict[edge] > (budget - cost):
                        pot_edges.remove(edge)
                
                # choose random edge from the remaining
                if pot_edges:
                    new_edge =  random.choice(pot_edges)
                    cost += cost_dict[new_edge]
                    print("cost")
                    print(cost_dict[new_edge])
                    print("total cost {}".format(cost))
                    
                else:
                    print("All remaining possibilities exceed budget: Process stops")
                    break
                                
            # for actual heuristics    
            else:
                
                for edge in pot_edges: 
                        heur_edge_dict[edge] = heur_dict[edge[1]]
#                        print("edge {} with val {}".format(edge, heur_dict[edge[1]]))

                marg_benif = _marginal_benefit(cost_dict, heur_edge_dict)

                # check if costs fit in the budget
                for edge in pot_edges:
                    if cost_dict[edge] > (budget - cost):
                        del marg_benif[edge]

                if marg_benif:
                    new_edge =  max(marg_benif, key=marg_benif.get)
                    cost += cost_dict[new_edge]

                    print("the marg benif ")
                    print(marg_benif[new_edge])
                    print("cost")
                    print(cost_dict[new_edge])
                    print("total cost {}".format(cost))
                else:
                    print("All remaining possibilities exceed budget: Process stops")
                    break
            
        # add edge and update values
        if weight_method == 'stochastic':
            
            weight = random.choice(elements)
            G_new.add_edge(*new_edge, weight = weight)
        else:
            G_new.add_edge(*new_edge)   

        if heuristic == 'eigen_vector':
            heur_dict = nx.eigenvector_centrality(G_new.reverse(), max_iter = 10000)
            pot_nodes = sorted(heur_dict, key=heur_dict.get, reverse = True)

        # write down results
        edge_list[step] = new_edge
        
        # in between measure of influence
        start_measure = time.time()
        influence_list[step] = simulate_lt_spread(G_new, seeds = seeds, reps = reps, 
                                           dist = thres_meth, weight_method = weight_method)
        measure_time.append(start_measure-time.time())
        
        total_time = time.time()-start_time - sum(measure_time)
        print("Round {} with Running time {} sec".format(step, total_time))
        step += 1

    print("Total procedure takes {}".format(time.time()-start_time))   
    return [G_new, edge_list, influence_list]

def _calc_cost_undir_distance(G, seeds, edges):
    """ 
    calculates the cost based on the distance 
    First makes network undirected
    If there is no path, then the cost goes to the maximum, the number of nodes. 
    
    # alternatief nx.shortest_path_length(G,*edge)
    
    Parameters
    ----------
    G : networkx graph
    
    seeds: integer or list of nodes
    
    edges: all potential edges to be evaluated
    
    Return
    ------
    
    cost: dictionary with cost for each edge
    """
    
    cost = {}
    
    n = G.number_of_nodes()
    
    G_undir = G.to_undirected()
    
    #init edges
    if not (isinstance(edges, list) and edges):
        raise Exception("edges should be a list")
    
    for edge in edges:
        if nx.has_path(G_undir,source = edge[0], target=edge[1]):
            # cost is distance - 1 if source is downstream of the seed
            c = nx.shortest_path_length(G_undir,source = edge[0], target=edge[1]) 
            
        else:
            # If there is o path at all, give maximum cost
            c = n
        
        cost[edge] = c
    
    return cost

def _marginal_benefit(cost, influence_inc):
    """ 
    calculates the marginal benefit f
    
    Parameters
    ----------
    cost: dict with edges as keys and cost as value
    
    influence_inc: dict with edges as keys and influence increase as value
    
    Return
    ------
    
    marginal_benefit: dictionary with cost for each edge
    """
    
    assert(cost.keys() == influence_inc.keys()), "edges are not equal in both dictionaries"
    
    marg_benefit = {}
    
    for edge in cost.keys():
        marg_benefit[edge] = influence_inc[edge]/cost[edge]
    
    return marg_benefit
        
