# Supplementary material for: Link-based influence maximization in networks of health promotion professionals
Source: PLoS One. 2021 Aug 25;16(8):e0256604. doi: 10.1371/journal.pone.0256604 (PMC8386878; doi:10.1371/journal.pone.0256604)
Supplement: S1 File — (ZIP) [file pone.0256604.s003.zip › Submitted code/LIM_simulations.ipynb]

# %% [markdown]
# Heuristics comparison
This notebook contains the analysis done for LIM

The following heuristics for finding solutions for LIM are evaluated:
1. GLIM
2. eigen vector centrality
3. out degree
4. random edge selection

The heuristics will be tested on the following networks:
1. GN
2. GNR
3. GNC
4. Random k out
5. PL tree
6. BA 
7. Education network of an anonymous municipality

The heuristics have been compared for several random.seeds. In all simulations GLIM had the highest number of activated nodes. The order of performance for the other heuristics also did not change. For visualization purposes we chose the shown in this code.


# %% [code]
# Import packages
import pandas as pd
import numpy as np 
import matplotlib.pyplot as plt
import networkx as nx
import itertools
from scipy.sparse import csr_matrix #adjacency matrices are in sparse matrix
import copy 
import time
import random
from scipy.io import mmread

# import functions for the threshold distribution, made by Hung-Hsuan Chen  BSD license
from linear_threshold import *

# import functions, made by M Oostenbroek
from LIM_functions import *


# %% [code]
# Functions, to make network generators using only number of nodes as input
def make_gnr(p):
    def gnr(n_nodes):
        return nx.gnr_graph(n_nodes, p)
    return gnr

def make_ba(m):
    def ba(n_nodes):
        G = nx.barabasi_albert_graph(n_nodes,m)
        return G.to_directed()
    return ba

def make_dir_tree():
    def dir_tree(n_nodes):
        return nx.random_powerlaw_tree(n_nodes).to_directed()
    return dir_tree

def make_random_k_out(k):
    def rand_k_out(n_nodes):
        G_M = nx.random_k_out_graph(n = n_nodes, k = k, alpha = 0.3, self_loops = True)
        G = nx.OrderedDiGraph()
        G.add_nodes_from(sorted(G_M.nodes))
        for u,v,data in G_M.edges(data=True):
            w = data['weight'] if 'weight' in data else 1.0
            if G.has_edge(u,v):
                G[u][v]['weight'] += w
            else:
                G.add_edge(u, v, weight=w)
            
            # Normalize weights
            _normalize_influence(G)
            
        return G
    return rand_k_out

# Set standard values for the network generators
# gnr graph
gnr_gen = make_gnr(p = 0.3)

# barabassi albert graph
ba_gen = make_ba(m = 5)

# powerlaw tree graph
tree_gen = make_dir_tree()

# random k out graph
rand_gen = make_random_k_out(k = 5)

# %% [markdown]
# GN network
Below the simulations are done to compare GLIM to other heuristics on the GN network


# %% [code]
# Set standard values for the network generator
n_nodes = 50
budget_test = 15
random.seed(20)

# options nx.gnc_graph, nx.gn_graph, gnr_gen, ba_gen, tree_gen, rand_gen
gen_di_test_gn = nx.gn_graph(n_nodes)
test_seed = [random.randint(0,n_nodes-1)]
print("seed = {}".format(test_seed))
nx.draw(gen_di_test_gn, with_labels=True, font_weight='bold')

# Set options for simulation 
# (Other options are not used in the final article, but are experiments for a cost function and weighted edges)
th_meth = 'randunif'
w_meth = None
if w_meth == 'stochastic':
    _assign_stochastic_weights(gen_di_test)
c_meth = None

# GLIM
start_time = time.time()
[G_new_test1_gn, edges_test1_gn, influencestest_1_gn] =  optimize_network_GLIM(gen_di_test_gn, seeds = test_seed, 
                                                                   budget = budget_test, thres_meth = th_meth,
                                                                   weight_method = w_meth, cost_method = c_meth)
print(influencestest_1_gn)
print(edges_test1_gn)
print("elapsed time is {}".format(time.time()-start_time))


# Eigen Vector
start_time = time.time()
random.seed(20)
[G_new_test4_gn, edges_test4_gn, influencestest_4_gn] =  optimize_network_heuristic(gen_di_test_gn, seeds = test_seed, 
                                                                              heuristic = 'eigen_vector',
                                                                              budget = budget_test, 
                                                                              cost_method = c_meth,
                                                                              thres_meth = th_meth,
                                                                              weight_method = w_meth)
print(influencestest_4_gn)
print(edges_test4_gn)
print("elapsed time is {}".format(time.time()-start_time))

# Out degree
start_time = time.time()
[G_new_test2_gn, edges_test2_gn, influencestest_2_gn] =  optimize_network_heuristic(gen_di_test_gn, seeds = test_seed, 
                                                                              heuristic = 'degree',
                                                                              budget = budget_test, 
                                                                              cost_method = c_meth,
                                                                              thres_meth = th_meth,
                                                                              weight_method = w_meth)
print(influencestest_2_gn)
print(edges_test2_gn)
print("elapsed time is {}".format(time.time()-start_time))

# Random
start_time = time.time()
[G_new_test3_gn, edges_test3_gn, influencestest_3_gn] =  optimize_network_heuristic(gen_di_test_gn, seeds = test_seed, 
                                                                              heuristic = 'random',
                                                                              budget = budget_test, 
                                                                              cost_method = c_meth,
                                                                              thres_meth = th_meth,
                                                                              weight_method = w_meth)
print(influencestest_3_gn)
print(edges_test3_gn)
print("elapsed time is {}".format(time.time()-start_time))


# %% [code]
# Visualize performance of heuristics
x = list(range(0,budget_test+1))

plt.plot(x,list(influencestest_3_gn.values()), ":", label = "random")
plt.plot(x,[x -0.005 for x in list(influencestest_4_gn.values())], "--",  label = "eigen vector")
plt.plot(x,list(influencestest_2_gn.values()), "-.", label = "out degree")
plt.plot(x,list(influencestest_1_gn.values()), "-", label = "influence")

plt.xlabel("Target number of edges", fontname="Arial", fontsize=10)
plt.ylabel("Fraction of activated nodes", fontname="Arial", fontsize=10)
plt.savefig('Fig_gn.pdf')

# plt.legend()

# %% [markdown]
# GNR

# %% [code]
# Set standard values for the network generator
n_nodes = 50
budget_test = 15
random.seed(20)
# random.seed(5)

# options nx.gnc_graph, nx.gn_graph, gnr_gen, ba_gen, tree_gen, rand_gen
gen_di_test_gnr = gnr_gen(n_nodes)
test_seed = [random.randint(0,n_nodes-1)]
print("seed = {}".format(test_seed))
nx.draw(gen_di_test_gnr, with_labels=True, font_weight='bold')

# Set options for simulation 
# (Other options are not used in the final article, but are experiments for a cost function and weighted edges)
th_meth = 'randunif'
w_meth = None
if w_meth == 'stochastic':
    _assign_stochastic_weights(gen_di_test_gnr)
c_meth = None

# GLIM
start_time = time.time()
[G_new_test1_gnr, edges_test1_gnr, influencestest_1_gnr] =  optimize_network_GLIM(gen_di_test_gnr, seeds = test_seed, 
                                                                   budget = budget_test, thres_meth = th_meth,
                                                                   weight_method = w_meth, cost_method = c_meth)
print(influencestest_1_gnr)
print(edges_test1_gnr)
print("elapsed time is {}".format(time.time()-start_time))


# Eigen Vector
start_time = time.time()
random.seed(20)
[G_new_test4_gnr, edges_test4_gnr, influencestest_4_gnr] =  optimize_network_heuristic(gen_di_test_gnr, seeds = test_seed, 
                                                                              heuristic = 'eigen_vector',
                                                                              budget = budget_test, 
                                                                              cost_method = c_meth,
                                                                              thres_meth = th_meth,
                                                                              weight_method = w_meth)
print(influencestest_4_gnr)
print(edges_test4_gnr)
print("elapsed time is {}".format(time.time()-start_time))


# Out degree
start_time = time.time()
[G_new_test2_gnr, edges_test2_gnr, influencestest_2_gnr] =  optimize_network_heuristic(gen_di_test_gnr, seeds = test_seed, 
                                                                              heuristic = 'degree',
                                                                              budget = budget_test, 
                                                                              cost_method = c_meth,
                                                                              thres_meth = th_meth,
                                                                              weight_method = w_meth)
print(influencestest_2_gnr)
print(edges_test2_gnr)
print("elapsed time is {}".format(time.time()-start_time))

# Random
start_time = time.time()
[G_new_test3_gnr, edges_test3_gnr, influencestest_3_gnr] =  optimize_network_heuristic(gen_di_test_gnr, seeds = test_seed, 
                                                                              heuristic = 'random',
                                                                              budget = budget_test, 
                                                                              cost_method = c_meth,
                                                                              thres_meth = th_meth,
                                                                              weight_method = w_meth)
print(influencestest_3_gnr)
print(edges_test3_gnr)
print("elapsed time is {}".format(time.time()-start_time))


# %% [code]
# Visualize performance of heuristics
x = list(range(0,budget_test+1))

plt.plot(x,list(influencestest_3_gnr.values()), ":", label = "random")
plt.plot(x,[x -0.005 for x in list(influencestest_4_gnr.values())], "--",  label = "eigen vector")
plt.plot(x,list(influencestest_2_gnr.values()), "-.", label = "out degree")
plt.plot(x,list(influencestest_1_gnr.values()), "-", label = "influence")

plt.xlabel("Target number of edges", fontname="Arial", fontsize=10)
plt.ylabel("Fraction of activated nodes", fontname="Arial", fontsize=10)
plt.savefig('Fig_gnr.pdf')


# %% [markdown]
# GNC

# %% [code]
# Set standard values for the network generator
n_nodes = 50
budget_test = 15
# random.seed(20)
random.seed(100)

# options nx.gnc_graph, nx.gn_graph, gnr_gen, ba_gen, tree_gen, rand_gen
gen_di_test_gnc = nx.gnc_graph(n_nodes)
#test_seed = [random.randint(0,n_nodes-1)]
# for better visualisation this seed is chosen, the noticable difference is less overlap in the outdegree and eigenvector centrality line
test_seed = [15]
print("seed = {}".format(test_seed))
nx.draw(gen_di_test_gnc, with_labels=True, font_weight='bold')

# Set options for simulation 
# (Other options are not used in the final article, but are experiments for a cost function and weighted edges)
th_meth = 'randunif'
w_meth = None
if w_meth == 'stochastic':
    _assign_stochastic_weights(gen_di_test_gnc)
c_meth = None


# GLIM
start_time = time.time()
[G_new_test1_gnc, edges_test1_gnc, influencestest_1_gnc] =  optimize_network_GLIM(gen_di_test_gnc, seeds = test_seed, 
                                                                   budget = budget_test, thres_meth = th_meth,
                                                                   weight_method = w_meth, cost_method = c_meth)
print(influencestest_1_gnc)
print(edges_test1_gnc)
print("elapsed time is {}".format(time.time()-start_time))


# Eigen Vector
start_time = time.time()
random.seed(20)
[G_new_test4_gnc, edges_test4_gnc, influencestest_4_gnc] =  optimize_network_heuristic(gen_di_test_gnc, seeds = test_seed, 
                                                                              heuristic = 'eigen_vector',
                                                                              budget = budget_test, 
                                                                              cost_method = c_meth,
                                                                              thres_meth = th_meth,
                                                                              weight_method = w_meth)
print(influencestest_4_gnc)
print(edges_test4_gnc)
print("elapsed time is {}".format(time.time()-start_time))


# Out degree
start_time = time.time()
[G_new_test2_gnc, edges_test2_gnc, influencestest_2_gnc] =  optimize_network_heuristic(gen_di_test_gnc, seeds = test_seed, 
                                                                              heuristic = 'degree',
                                                                              budget = budget_test, 
                                                                              cost_method = c_meth,
                                                                              thres_meth = th_meth,
                                                                              weight_method = w_meth)
print(influencestest_2_gnc)
print(edges_test2_gnc)
print("elapsed time is {}".format(time.time()-start_time))

# Random
start_time = time.time()
[G_new_test3_gnc, edges_test3_gnc, influencestest_3_gnc] =  optimize_network_heuristic(gen_di_test_gnc, seeds = test_seed, 
                                                                              heuristic = 'random',
                                                                              budget = budget_test, 
                                                                              cost_method = c_meth,
                                                                              thres_meth = th_meth,
                                                                              weight_method = w_meth)
print(influencestest_3_gnc)
print(edges_test3_gnc)
print("elapsed time is {}".format(time.time()-start_time))


# %% [code]
# Visualize performance of heuristics
x = list(range(0,budget_test+1))

plt.plot(x,list(influencestest_3_gnc.values()), ":", label = "random")
plt.plot(x,[x -0.005 for x in list(influencestest_4_gnc.values())], "--",  label = "eigen vector")
plt.plot(x,list(influencestest_2_gnc.values()), "-.", label = "out degree")
plt.plot(x,list(influencestest_1_gnc.values()), "-", label = "influence")

plt.xlabel("Target number of edges", fontname="Arial", fontsize=10)
plt.ylabel("Fraction of activated nodes", fontname="Arial", fontsize=10)
plt.savefig('Fig_gnc4.pdf')

# %% [markdown]
# Random k- out

# %% [code]
# Set standard values for the network generator
n_nodes = 50
budget_test = 15
random.seed(20)

# options nx.gnc_graph, nx.gn_graph, gnr_gen, ba_gen, tree_gen, rand_gen
gen_di_test_ran = rand_gen(n_nodes)
test_seed = [random.randint(0,n_nodes-1)]
print("seed = {}".format(test_seed))
nx.draw(gen_di_test_ran, with_labels=True, font_weight='bold')

# Set options for simulation 
# (Other options are not used in the final article, but are experiments for a cost function and weighted edges)
th_meth = 'randunif'
w_meth = None
if w_meth == 'stochastic':
    _assign_stochastic_weights(gen_di_test_ran)
c_meth = None

# GLIM
start_time = time.time()
[G_new_test1_ran, edges_test1_ran, influencestest_1_ran] =  optimize_network_GLIM(gen_di_test_ran, seeds = test_seed, 
                                                                   budget = budget_test, thres_meth = th_meth,
                                                                   weight_method = w_meth, cost_method = c_meth)
print(influencestest_1_ran)
print(edges_test1_ran)
print("elapsed time is {}".format(time.time()-start_time))


# Eigen Vector
start_time = time.time()
random.seed(20)
[G_new_test4_ran, edges_test4_ran, influencestest_4_ran] =  optimize_network_heuristic(gen_di_test_ran, seeds = test_seed, 
                                                                              heuristic = 'eigen_vector',
                                                                              budget = budget_test, 
                                                                              cost_method = c_meth,
                                                                              thres_meth = th_meth,
                                                                              weight_method = w_meth)
print(influencestest_4_ran)
print(edges_test4_ran)
print("elapsed time is {}".format(time.time()-start_time))


# Out degree
start_time = time.time()
[G_new_test2_ran, edges_test2_ran, influencestest_2_ran] =  optimize_network_heuristic(gen_di_test_ran, seeds = test_seed, 
                                                                              heuristic = 'degree',
                                                                              budget = budget_test, 
                                                                              cost_method = c_meth,
                                                                              thres_meth = th_meth,
                                                                              weight_method = w_meth)
print(influencestest_2_ran)
print(edges_test2_ran)
print("elapsed time is {}".format(time.time()-start_time))

# Random
start_time = time.time()
[G_new_test3_ran, edges_test3_ran, influencestest_3_ran] =  optimize_network_heuristic(gen_di_test_ran, seeds = test_seed, 
                                                                              heuristic = 'random',
                                                                              budget = budget_test, 
                                                                              cost_method = c_meth,
                                                                              thres_meth = th_meth,
                                                                              weight_method = w_meth)
print(influencestest_3_ran)
print(edges_test3_ran)
print("elapsed time is {}".format(time.time()-start_time))


# %% [code]
# Visualize performance of heuristics
x = list(range(0,budget_test+1))

plt.plot(x,list(influencestest_3_ran.values()), ":", label = "random")
plt.plot(x,[x -0.005 for x in list(influencestest_4_ran.values())], "--",  label = "eigen vector")
plt.plot(x,list(influencestest_2_ran.values()), "-.", label = "out degree")
plt.plot(x,list(influencestest_1_ran.values()), "-", label = "influence")

plt.xlabel("Target number of edges", fontname="Arial", fontsize=10)
plt.ylabel("Fraction of activated nodes", fontname="Arial", fontsize=10)
plt.savefig('Fig_ran.pdf')

# %% [markdown]
# PL tree

# %% [code]
# Set standard values for the network generator
n_nodes = 50
random.seed(20)
budget_test = 15

random.seed(20)

# options nx.gnc_graph, nx.gn_graph, gnr_gen, ba_gen, tree_gen, rand_gen
gen_di_test_pl = tree_gen(n_nodes)
test_seed = [random.randint(0,n_nodes-1)]
print("seed = {}".format(test_seed))
nx.draw(gen_di_test_pl, with_labels=True, font_weight='bold')

# Set options for simulation 
# (Other options are not used in the final article, but are experiments for a cost function and weighted edges)
th_meth = 'randunif'
w_meth = None
if w_meth == 'stochastic':
    _assign_stochastic_weights(gen_di_test_pl)
c_meth = None

# GLIM
start_time = time.time()
[G_new_test1_pl, edges_test1_pl, influencestest_1_pl] =  optimize_network_GLIM(gen_di_test_pl, seeds = test_seed, 
                                                                   budget = budget_test, thres_meth = th_meth,
                                                                   weight_method = w_meth, cost_method = c_meth)
print(influencestest_1_pl)
print(edges_test1_pl)
print("elapsed time is {}".format(time.time()-start_time))


# Eigen Vector
start_time = time.time()
random.seed(20)
[G_new_test4_pl, edges_test4_pl, influencestest_4_pl] =  optimize_network_heuristic(gen_di_test_pl, seeds = test_seed, 
                                                                              heuristic = 'eigen_vector',
                                                                              budget = budget_test, 
                                                                              cost_method = c_meth,
                                                                              thres_meth = th_meth,
                                                                              weight_method = w_meth)
print(influencestest_4_pl)
print(edges_test4_pl)
print("elapsed time is {}".format(time.time()-start_time))


# Out degree
start_time = time.time()
[G_new_test2_pl, edges_test2_pl, influencestest_2_pl] =  optimize_network_heuristic(gen_di_test_pl, seeds = test_seed, 
                                                                              heuristic = 'degree',
                                                                              budget = budget_test, 
                                                                              cost_method = c_meth,
                                                                              thres_meth = th_meth,
                                                                              weight_method = w_meth)
print(influencestest_2_pl)
print(edges_test2_pl)
print("elapsed time is {}".format(time.time()-start_time))

# Random
start_time = time.time()
[G_new_test3_pl, edges_test3_pl, influencestest_3_pl] =  optimize_network_heuristic(gen_di_test_pl, seeds = test_seed, 
                                                                              heuristic = 'random',
                                                                              budget = budget_test, 
                                                                              cost_method = c_meth,
                                                                              thres_meth = th_meth,
                                                                              weight_method = w_meth)
print(influencestest_3_pl)
print(edges_test3_pl)
print("elapsed time is {}".format(time.time()-start_time))


# %% [code]
# Visualize performance of heuristics
x = list(range(0,budget_test+1))

plt.plot(x,list(influencestest_3_pl.values()), ":", label = "random")
plt.plot(x,[x -0.005 for x in list(influencestest_4_pl.values())], "--",  label = "eigen vector")
plt.plot(x,list(influencestest_2_pl.values()), "-.", label = "out degree")
plt.plot(x,list(influencestest_1_pl.values()), "-", label = "influence")

plt.xlabel("Target number of edges", fontname="Arial", fontsize=10)
plt.ylabel("Fraction of activated nodes", fontname="Arial", fontsize=10)
plt.savefig('Fig_pl.pdf')

# %% [markdown]
# BA network

# %% [code]
# Set standard values for the network generator
n_nodes = 50
random.seed(20)
budget_test = 15

random.seed(20)

# options nx.gnc_graph, nx.gn_graph, gnr_gen, ba_gen, tree_gen, rand_gen
gen_di_test_ba = ba_gen(n_nodes)
test_seed = [random.randint(0,n_nodes-1)]
print("seed = {}".format(test_seed))
nx.draw(gen_di_test_ba, with_labels=True, font_weight='bold')

# Set options for simulation 
# (Other options are not used in the final article, but are experiments for a cost function and weighted edges)th_meth = 'randunif'
th_meth = 'randunif'
w_meth = None
if w_meth == 'stochastic':
    _assign_stochastic_weights(gen_di_test_ba)
c_meth = None

# GLIM
start_time = time.time()
[G_new_test1_ba, edges_test1_ba, influencestest_1_ba] =  optimize_network_GLIM(gen_di_test_ba, seeds = test_seed, 
                                                                   budget = budget_test, thres_meth = th_meth,
                                                                   weight_method = w_meth, cost_method = c_meth)
print(influencestest_1_ba)
print(edges_test1_ba)
print("elapsed time is {}".format(time.time()-start_time))


# Eigen Vector
start_time = time.time()
random.seed(20)
[G_new_test4_ba, edges_test4_ba, influencestest_4_ba] =  optimize_network_heuristic(gen_di_test_ba, seeds = test_seed, 
                                                                              heuristic = 'eigen_vector',
                                                                              budget = budget_test, 
                                                                              cost_method = c_meth,
                                                                              thres_meth = th_meth,
                                                                              weight_method = w_meth)
print(influencestest_4_ba)
print(edges_test4_ba)
print("elapsed time is {}".format(time.time()-start_time))


# Out degree
start_time = time.time()
[G_new_test2_ba, edges_test2_ba, influencestest_2_ba] =  optimize_network_heuristic(gen_di_test_ba, seeds = test_seed, 
                                                                              heuristic = 'degree',
                                                                              budget = budget_test, 
                                                                              cost_method = c_meth,
                                                                              thres_meth = th_meth,
                                                                              weight_method = w_meth)
print(influencestest_2_ba)
print(edges_test2_ba)
print("elapsed time is {}".format(time.time()-start_time))

# Random
start_time = time.time()
[G_new_test3_ba, edges_test3_ba, influencestest_3_ba] =  optimize_network_heuristic(gen_di_test_ba, seeds = test_seed, 
                                                                              heuristic = 'random',
                                                                              budget = budget_test, 
                                                                              cost_method = c_meth,
                                                                              thres_meth = th_meth,
                                                                              weight_method = w_meth)
print(influencestest_3_ba)
print(edges_test3_ba)
print("elapsed time is {}".format(time.time()-start_time))


# %% [code]
# Visualize performance of heuristics
x = list(range(0,budget_test+1))

plt.plot(x,list(influencestest_3_ba.values()), ":", label = "random")
plt.plot(x,[x -0.005 for x in list(influencestest_4_ba.values())], "--",  label = "eigen vector")
plt.plot(x,list(influencestest_2_ba.values()), "-.", label = "out degree")
plt.plot(x,list(influencestest_1_ba.values()), "-", label = "influence")

plt.xlabel("Target number of edges", fontname="Arial", fontsize=10)
plt.ylabel("Fraction of activated nodes", fontname="Arial", fontsize=10)
plt.savefig('Fig_ba.pdf')

# %% [markdown]
# Education

# %% [code]
# Set standard values for the network generator
n_nodes = 50
budget_test = 15
random.seed(20)

# Set options for simulation 
# (Other options are not used in the final article, but are experiments for a cost function and weighted edges)th_meth = 'randunif'
th_meth = 'randunif'
w_meth = None
if w_meth == 'stochastic':
    _assign_stochastic_weights(gen_di_test)
c_meth = None

# Use the network of an anonymized municipality
filename = '/Users/mauritsoostenbroek/network_single_municipality_pseudo.csv'

df = pd.read_csv(filename)
edu_df = df.iloc[0:434,[0,1]]

# Convert data to nx.digraph
G_edu = nx.DiGraph()
G_edu.add_edges_from(list(edu_df.values))

#visualize network
pos = nx.spring_layout(G_edu, iterations = 100)
nx.draw(G_edu, pos= pos, node_size = 5, alpha = 0.5)

gen_di_test_edu = G_edu

# Multiple seeds have been assessed
test_seed = [random.randint(1,len(list(G_edu.nodes)))]
test_seed = [134] # seed used for the results in the paper.
print("seed = {}".format(test_seed))

# GLIM
start_time = time.time()
[G_new_test1_edu, edges_test1_edu, influencestest_1_edu] =  optimize_network_GLIM(gen_di_test_edu, seeds = test_seed, 
                                                                   budget = budget_test, thres_meth = th_meth,
                                                                   weight_method = w_meth, cost_method = c_meth)
print(influencestest_1_edu)
print(edges_test1_edu)
print("elapsed time is {}".format(time.time()-start_time))


# Eigen Vector
start_time = time.time()
random.seed(20)
[G_new_test4_edu, edges_test4_edu, influencestest_4_edu] =  optimize_network_heuristic(gen_di_test_edu, seeds = test_seed, 
                                                                              heuristic = 'eigen_vector',
                                                                              budget = budget_test, 
                                                                              cost_method = c_meth,
                                                                              thres_meth = th_meth,
                                                                              weight_method = w_meth)
print(influencestest_4_edu)
print(edges_test4_edu)
print("elapsed time is {}".format(time.time()-start_time))


# Out degree
start_time = time.time()
[G_new_test2_edu, edges_test2_edu, influencestest_2_edu] =  optimize_network_heuristic(gen_di_test_edu, seeds = test_seed, 
                                                                              heuristic = 'degree',
                                                                              budget = budget_test, 
                                                                              cost_method = c_meth,
                                                                              thres_meth = th_meth,
                                                                              weight_method = w_meth)
print(influencestest_2_edu)
print(edges_test2_edu)
print("elapsed time is {}".format(time.time()-start_time))

# Random
start_time = time.time()
[G_new_test3_edu, edges_test3_edu, influencestest_3_edu] =  optimize_network_heuristic(gen_di_test_edu, seeds = test_seed, 
                                                                              heuristic = 'random',
                                                                              budget = budget_test, 
                                                                              cost_method = c_meth,
                                                                              thres_meth = th_meth,
                                                                              weight_method = w_meth)
print(influencestest_3_edu)
print(edges_test3_edu)
print("elapsed time is {}".format(time.time()-start_time))


# %% [code]
# Visualize performance of heuristics
x = list(range(0,budget_test+1))

plt.plot(x,list(influencestest_3_edu.values()), ":", label = "random")
plt.plot(x,[x -0.005 for x in list(influencestest_4_edu.values())], "--",  label = "eigen vector")
plt.plot(x,list(influencestest_2_edu.values()), "-.", label = "out degree")
plt.plot(x,list(influencestest_1_edu.values()), "-", label = "influence")

plt.xlabel("Target number of edges", fontname="Arial", fontsize=10)
plt.ylabel("Fraction of activated nodes", fontname="Arial", fontsize=10)
plt.savefig('Fig_edu.pdf')


# %% [code]
