# Supplementary material for: Link-based influence maximization in networks of health promotion professionals
Source: PLoS One. 2021 Aug 25;16(8):e0256604. doi: 10.1371/journal.pone.0256604 (PMC8386878; doi:10.1371/journal.pone.0256604)
Supplement: S1 File — (ZIP) [file pone.0256604.s003.zip › Submitted code/README.md]

## LIM 
An overview of the files used for the article LIM  
Author: M.H.W. Oostenbroek (maurits.oostenbroek@student.uva.nl)

# Table of contents
1. Created files
```
LIM_simulations.ipynb

LIM_functions.py
```
2. Imported file:
```

linear_threshold.py # by Hung-Hsuan Chen Chen (BSD license)
```

# Usage
The LIM_simulations.ipynb file contains a notebook in which all simulations are performed. The results shown in the paper are from running this file.
LIM_simulations imports the functions of '''LIM_functions.py''' and '''linear_threshold.py'''

LIM_functions.py contains all functions used to perform the simulations.
Examples of use: 
```python
simulate_lt_spread(G, seeds, reps = 1000, dist = "randunif", weight_method = None, new_edge = None, rnd_seed) # returns average spread of a seed resulting from simulating the  linear threshold model

optimize_network_GLIM(G, seeds, budget, cost_method = None, weight_method = None, thres_meth = 'randunif', reps = 1000) # Adds edges following GLIM for a given seed and network. Returns the added edges and their corresponding resulting spread

optimize_network_heuristic(G, seeds, budget, heuristic = 'degree', cost_method = None,thres_meth = 'randunif', weight_method = None, reps = 1000) # Adds edges following one of the 3 other heuristics (out degree, eigen vector centrality or random) for a given seed and network. Returns the added edges and their corresponding resulting spread
```

Other functions in LIM_functions.py are supporting functions or functions used in experiments for cost functions, weight methods or other threshold distributions not used in the final paper.
