# Supplementary material for: Link-based influence maximization in networks of health promotion professionals
Source: PLoS One. 2021 Aug 25;16(8):e0256604. doi: 10.1371/journal.pone.0256604 (PMC8386878; doi:10.1371/journal.pone.0256604)
Supplement: S1 File — (ZIP) [file pone.0256604.s003.zip › Submitted code/network_single_municipality_pseudo.csv]

Node_from	Node_to
269	63
61	208
92	218
1	188
216	28
89	99
143	262
128	188
201	60
97	109
1	27
92	146
216	229
139	231
89	235
257	63
269	225
1	102
269	141
269	86
269	207
269	64
1	174
269	144
1	133
269	104
1	219
269	181
1	8
269	248
1	49
1	36
269	38
269	241
269	254
269	16
269	158
24	202
269	2
97	21
97	137
269	54
1	233
269	124
269	178
269	212
1	153
269	37
1	274
1	260
269	127
74	142
1	175
1	239
269	68
257	109
257	137
257	123
257	21
257	205
257	72
25	84
260	151
257	16
122	96
122	106
122	217
122	55
21	100
119	60
109	256
146	94
146	222
146	67
146	121
229	249
229	156
229	50
89	173
61	189
179	231
128	242
122	17
15	178
15	68
15	37
15	144
15	181
15	248
15	124
15	225
15	86
15	254
15	16
15	207
56	103
233	245
153	190
103	98
37	112
207	184
260	176
274	138
175	266
239	183
174	126
133	26
219	43
181	148
36	163
254	101
16	170
137	71
124	165
225	169
102	70
229	182
231	95
60	152
109	265
178	246
68	140
144	264
8	198
21	220
248	6
109	78
146	209
146	3
146	238
146	243
64	13
86	228
173	275
146	58
262	132
189	213
189	35
189	114
189	31
189	191
189	107
189	150
189	59
173	258
103	77
173	273
102	206
173	159
224	231
142	32
189	185
189	47
189	73
103	136
173	167
173	226
173	253
173	10
103	192
20	161
17	153
17	68
17	37
17	260
17	274
17	175
17	239
17	174
17	144
17	133
17	219
17	181
17	8
17	248
17	36
17	124
17	225
17	86
17	254
17	16
17	102
17	233
17	207
24	168
17	60
17	142
17	178
128	168
1	168
257	168
89	168
269	168
61	168
92	168
216	168
0	262
0	142
0	153
0	260
0	274
0	175
0	239
0	174
0	133
0	219
0	8
0	36
0	102
0	233
234	178
234	68
234	37
234	144
234	181
234	248
234	124
234	225
234	254
234	207
254	193
211	262
105	203
4	231
250	86
76	60
263	117
263	168
263	237
263	166
263	111
263	142
263	93
263	83
263	223
1	120
75	145
155	142
14	9
14	269
108	272
22	262
257	204
51	231
173	227
23	109
23	146
23	229
23	21
23	35
17	16
86	135
23	16
23	265
86	230
257	214
252	268
268	160
252	5
5	80
41	231
48	262
86	44
142	11
233	162
178	194
153	30
68	197
207	39
89	19
86	131
274	221
274	7
144	52
144	115
133	154
181	85
36	171
16	186
124	62
225	91
225	210
86	82
252	42
42	87
60	29
60	244
109	129
267	228
1	117
1	172
89	168
89	99
173	34
173	232
173	79
113	60
173	45
173	196
269	118
21	240
12	228
251	70
251	233
251	265
251	78
251	220
251	240
251	71
251	182
251	249
251	58
251	209
251	3
251	35
251	170
251	152
251	228
251	142
251	262
251	178
251	68
251	37
251	144
251	181
251	248
251	225
251	36
251	124
251	101
251	207
251	153
251	260
251	274
251	175
251	239
251	174
251	133
251	219
251	8
199	152
270	195
86	180
235	88
23	137
225	110
124	46
86	125
109	40
57	149
149	164
215	130
130	271
69	168
69	118
69	178
69	212
69	68
69	37
69	144
69	181
69	248
69	38
69	2
69	124
69	225
69	207
69	241
69	254
69	158
69	86
200	176
200	138
200	266
200	112
200	126
200	148
200	184
200	95
200	245
200	246
200	84
200	190
200	169
200	32
200	132
200	264
200	26
200	43
200	198
200	6
200	163
33	249
236	33
200	152
33	152
200	228
33	228
33	265
33	182
1	134
81	200
1	53
33	78
33	209
33	3
33	240
144	259
200	195
200	110
33	58
200	70
33	35
200	140
200	183
33	220
200	101
33	170
33	71
200	165
81	134
81	65
66	247
1	66
200	247
147	90
133	116
181	187
236	65
255	18
33	18
86	177
189	157
262	261
